# Supplementary material for: Structural insight into the ligand binding mechanism of aryl hydrocarbon receptor
Source: Nat Commun. 2022 Oct 20;13:6234. doi: 10.1038/s41467-022-33858-w (PMC9585082; doi:10.1038/s41467-022-33858-w)
Supplement: Supplementary file 4 — Source Data [file 41467_2022_33858_MOESM4_ESM.xlsx]

## Sheet: Figure 2b
Figure 2b
			dAHR PAS-B + αNF			dAHR PAS-B + αNF				dAHR PAS-B + αNF
			Dose Response Curve	Shifted Dose Response Curve of Experiment 33 (#33)		Dose Response Curve	Shifted Dose Response Curve of Experiment 34 (#34)			Fiting curve (Fnorm)
			Ligand Concentration [M]	Fnorm [‰]		Ligand Concentration [M]	Fnorm [‰]			Dose	Response	Err-Values
			5e-06	834.833		5e-06	827.709			3.05176e-10	787.911	1.55329
			2.5e-06	833.534		2.5e-06	827.7			6.10352e-10	791.544	1.12726
			1.25e-06	821.617		1.25e-06	823.988			1.2207e-09	782.81	0.0194644
			3.125e-07	809.228		3.125e-07	815.594			4.88281e-09	784.99	2.08012
			1.5625e-07	807.883		1.5625e-07	805.901			9.76563e-09	783.522	1.43206
			7.8125e-08	794.002		7.8125e-08	793.674			1.95313e-08	785.164	0.248935
			3.90625e-08	800.557		3.90625e-08	801.138			3.90625e-08	800.847	0.410887
			1.95313e-08	784.988		1.95313e-08	785.34			7.8125e-08	793.838	0.232304
			9.76563e-09	782.509		9.76563e-09	784.534			1.5625e-07	806.892	1.40101
			4.88281e-09	783.519		4.88281e-09	786.461			3.125e-07	812.411	4.50108
			1.2207e-09	782.797		1.2207e-09	782.824			1.25e-06	822.803	1.67647
			6.10352e-10	792.341		6.10352e-10	790.746			2.5e-06	830.617	4.12472
			3.05176e-10	786.813		3.05176e-10	789.009			5e-06	831.271	5.03701
			dAHR PAS-B + Bap			dAHR PAS-B + βNF				dAHR PAS-B + FICZ			dAHR PAS-B + IND
			Dose Response Curve			Dose Response Curve				Dose Response Curve	Dose Response Curve		Dose Response Curve	Dose Response Curve
			Dose	Response		Dose	Response			Dose	Response		Dose	Response
			3.05176e-09	779.948		3.05176e-10	792.98			3.05176e-10	784.803		3.05176e-10	785.262
			1.2207e-08	789.037		1.2207e-09	789.648			6.10352e-10	794.713		6.10352e-10	793.463
			2.44141e-08	784.592		2.44141e-09	788.507			4.88281e-09	796.441		4.88281e-09	795.283
			7.8125e-07	794.593		1.95313e-08	786.16			9.76563e-09	780.032		9.76563e-09	779.281
			1.5625e-06	786.497		3.90625e-08	783.921			1.95313e-08	784.744		1.95313e-08	782.28
			6.25e-06	785.438		3.125e-07	782.093			1.5625e-07	795.198		1.5625e-07	796.804
			1.25e-05	788.386		6.25e-07	784.768			6.25e-07	786.53		6.25e-07	788.381
			2.5e-05	780.532		1.25e-06	781.986			1.25e-06	787.416		1.25e-06	789.486
						5e-06	787.458			2.5e-06	784.441		2.5e-06	785.194
										5e-06	793.771		5e-06	795.588

## Sheet: Figure 3b
Figure 3b
dAHR PAS-B M284C/Y336L + βNF				Dose Response Curve	Shifted Dose Response Curve of Experiment 57 (#57)		Dose Response Curve	Shifted Dose Response Curve of Experiment 61 (#61)		Fiting curve (fraction bound)	Dose Response Curve	Dose Response Curve
				Ligand Concentration [M]	Fnorm [‰]		Ligand Concentration [M]	Fnorm [‰]		Dose	Response	Err-Values
				6.25e-06	924.86		6.25e-06	923.139		1.52588e-09	0.0698715	0.0523693
				3.125e-06	922.421		3.125e-06	919.567		3.05176e-09	0.0243572	0.0374497
				1.5625e-06	918.943		1.5625e-06	917.707		6.10352e-09	-0.0462009	0.027607
				7.8125e-07	917.834		7.8125e-07	916.366		1.2207e-08	0.0207994	0.0184212
				3.90625e-07	915.428		3.90625e-07	913.922		2.44141e-08	-0.0316011	0.0451056
				1.95313e-07	909.745		1.95313e-07	910.764		4.88281e-08	0.147576	0.0346807
				9.76563e-08	907.351		9.76563e-08	909.199		9.76563e-08	0.199061	0.0673118
				4.88281e-08	906.799		4.88281e-08	907.751		1.95313e-07	0.301046	0.0371182
				2.44141e-08	903.178		2.44141e-08	904.416		3.90625e-07	0.528774	0.0548834
				1.2207e-08	904.562		1.2207e-08	905.067		7.8125e-07	0.653693	0.0535004
				6.10352e-09	903.135		6.10352e-09	903.893		1.5625e-06	0.716794	0.0450091
				3.05176e-09	904.369		3.05176e-09	905.397		3.125e-06	0.854294	0.103967
				1.52588e-09	905.048		1.52588e-09	906.486		6.25e-06	1.00914	0.0627033
dAHR PAS-B M284C/Y336L + FICZ
				Dose Response Curve	Shifted Dose Response Curve of Experiment 13 (#13)		Dose Response Curve	Shifted Dose Response Curve of Experiment 12 (#12)		Fiting curve (fraction bound)	Dose Response Curve	Dose Response Curve
				Ligand Concentration [M]	Fnorm [‰]		Ligand Concentration [M]	Fnorm [‰]		Dose	Response	Err-Values
				1.25e-05	949.026		1.25e-05	947.446		1.52588e-09	-0.0694243	0.00814969
				6.25e-06	944.185		6.25e-06	943.474		3.05176e-09	-0.0595487	0.0769427
				3.125e-06	932.002		3.125e-06	932.616		6.10352e-09	-0.0469143	0.034278
				1.5625e-06	924.981		1.5625e-06	923.595		1.2207e-08	0.130491	0.139698
				7.8125e-07	923.541		7.8125e-07	923.146		2.44141e-08	-0.0191676	0.0131844
				3.90625e-07	921.221		3.90625e-07	920.274		4.88281e-08	0.0438908	0.0081224
				1.95313e-07	914.104		1.95313e-07	916.391		9.76563e-08	0.00719014	0.00020673
				9.76563e-08	916.087		9.76563e-08	916.097		1.95313e-07	-0.0163894	0.0451394
				4.88281e-08	917.201		4.88281e-08	917.612		3.90625e-07	0.137188	0.0186983
				2.44141e-08	914.814		2.44141e-08	915.482		7.8125e-07	0.209682	0.0078026
				1.2207e-08	916.97		1.2207e-08	924.045		1.5625e-06	0.236058	0.027355
				6.10352e-09	915.022		6.10352e-09	913.286		3.125e-06	0.46004	0.0121125
				3.05176e-09	915.65		3.05176e-09	911.754		6.25e-06	0.781735	0.0140371
				1.52588e-09	913.555		1.52588e-09	913.142		1.25e-05	0.904782	0.0311999

## Sheet: Figure 4b
Figure 4b
		dAHR PAS-B WT ELISA
		Concentration (logµM)	mOD/min
		-2.34008	0.0003	0.000886	0.001
		-1.86265	0.0007	0.001625	0.001
		-1.38563	0.0017	0.001625	0.0014
		-0.90847	0.0027	0.002658	0.0024
		-0.43136	0.0048	0.005022	0.0043
		0.045757	0.0085	0.008498	0.0082
		0.522878	0.01	0.009009	0.0083
		1	0.0094	0.0096	0.0094

## Sheet: Figure 5a,5b,5d
Figure 5a
		dAHR PAS-B Y305A ELISA						dAHR PAS-B Y310A ELISA
		Concentration (logµM)	mOD/min					Concentration (logµM)	mOD/min
		-2.34008	0.0005	0.0005	0.0005			-2.34008	0.0007	0.0006	0.0009
		-1.86265	0.0005	0.0009	0.0006			-1.86265	0.0009	0.0008	0.0014
		-1.38563	0.0007	0.001	0.0009			-1.38563	0.001	0.0012	0.0023
		-0.90847	0.0014	0.0019	0.0018			-0.90847	0.0027	0.0022	0.0029
		-0.43136	0.0021	0.0032	0.0026			-0.43136	0.0041	0.0045	0.0041
		0.045757	0.0035	0.0041	0.0032			0.045757	0.0063	0.0057	0.0062
		0.522878	0.0052	0.0045	0.0052			0.522878	0.0074	0.0065	0.0084
		1	0.0066	0.0061	0.0066			1	0.0082	0.0083	0.008
Figure 5b
		Figure 5b up pannel relative luciferase activity
			DMSO			αNF				FICZ			BaP		P-value (mutat vs WT)
		WT-mAHR	5.59092	6.09329	7.20824	10.9055	11.8383	15.2121	11.9607	12.8475	14.2992	13.5527	12.5219	17.2845	DMSO	αNF	FICZ	BaP
		Y316A	2.87639	3.12401	3.94304	3.82065	4.11693	5.08186	4.50033	4.73352	6.77581	3.66061	3.42779	4.59549	0.0427	<0.0001	<0.0001	<0.0001
		A321Y	3.58483	3.95034	4.38404	10.2579	11.4353	11.5889	12.2454	11.2748	13.9045	13.1373	11.9474	16.502	0.133	0.386	0.8797	0.8676
		Figure 5b bottom pannel relative luciferase activity
			αNF				FICZ			BaP		P-value (mutat vs WT)
		WT-mAHR	1.95057	1.94285	2.11038	2.13931	2.10846	1.98372	2.42406	2.05502	2.39788		αNF	FICZ	BaP
		Y316A	1.32828	1.31784	1.28882	1.56458	1.51521	1.71843	1.27264	1.09724	1.16547		0.0005	<0.0001	<0.0001
		A321Y	2.86147	2.89477	2.64342	2.85797	2.85414	3.17161	3.66468	3.02438	3.7641		0.0001	<0.0001	<0.0001
Figure 5d
dAHR PAS-B + mARNT PAS-B		Dose Response Curve	Shifted Dose Response Curve of Experiment 67 (#67)				Dose Response Curve			Fiting curve (fraction bound)	Dose Response Curve	Dose Response Curve
		Ligand Concentration [M]	Fnorm [‰]				Ligand Concentration [M]	Fnorm [‰]		Dose	Response	Err-Values
		2.5e-05	952.238			2.5e-05		952.806		1.52588e-09	0.284564	0.0494287
		1.25e-05	953.352			1.25e-05		952.517		3.05176e-09	0.167719	0.0635364
		6.25e-06	953.175			6.25e-06		952.885		6.10352e-09	-0.0151469	0.0710283
		3.125e-06	952.454			3.125e-06		953.218		1.2207e-08	-0.0939222	0.0205376
		3.90625e-07	954.316			3.90625e-07		953.937		2.44141e-08	-0.0758873	0.0541385
		4.88281e-08	957.992			4.88281e-08		958.239		4.88281e-08	-0.113962	0.0350839
		2.44141e-08	957.736			2.44141e-08		958.116		3.90625e-07	0.688744	0.0539258
		1.2207e-08	957.944			1.2207e-08		958.088		3.125e-06	0.948621	0.108693
		6.10352e-09	957.874			6.10352e-09		957.375		6.25e-06	0.909497	0.041392
		3.05176e-09	956.939			3.05176e-09		956.493		1.25e-05	0.928751	0.118919
		1.52588e-09	955.962			1.52588e-09		956.309		2.5e-05	1.01174	0.0809198
dAHR PAS-B + mARNT PAS-B + aNF		Dose Response Curve	Shifted Dose Response Curve of Experiment 57 (#57)				Dose Response Curve			Fiting curve (fraction bound)	Dose Response Curve	Dose Response Curve
		Ligand Concentration [M]	Fnorm [‰]				Ligand Concentration [M]	Fnorm [‰]		Dose	Response	Err-Values
		5e-05	951.506			5e-05		951.855		1.52588e-09	-0.0284351	0.16785
		2.5e-05	952.496			2.5e-05		951.996		3.05176e-09	0.0527482	0.0406316
		1.25e-05	951.12			1.25e-05		952.221		6.10352e-09	0.0147528	0.116536
		6.25e-06	951.93			6.25e-06		952.134		1.2207e-08	0.107112	0.0148866
		3.125e-06	952.611			3.125e-06		953.294		4.88281e-08	-0.0438865	0.163029
		1.5625e-06	953.205			1.5625e-06		952.225		3.90625e-07	0.508709	0.109394
		7.8125e-07	953.411			7.8125e-07		953.024		7.8125e-07	0.737912	0.0555939
		3.90625e-07	953.966			3.90625e-07		954.728		1.5625e-06	0.839962	0.140613
		4.88281e-08	956.501			4.88281e-08		957.637		3.125e-06	0.791707	0.0980887
		1.2207e-08	956.377			1.2207e-08		956.273		6.25e-06	0.978718	0.0293078
		6.10352e-09	957.186			6.10352e-09		956.374		1.25e-05	1.05199	0.158023
		3.05176e-09	956.734			3.05176e-09		956.451		2.5e-05	0.935212	0.0717503
		1.52588e-09	957.577			1.52588e-09		956.408		5e-05	1.05005	0.0500199

## Sheet: Supplementary Figure 1b
Supplementary Figure 1b

## Sheet: Supplementray Figure 2
	Sfigure 2a
			DMSO			αNF			p-value (αNF vs DMSO)
		Empty	1.78161	1.8119	1.79309	1.47011	1.45643	1.71341	0.4885
		dAHR	2.12491	1.82969	2.67972	2.11341	1.81888	2.36778	0.8569
		p-value()
	Sfigure 2b		DMSO			αNF			p-value (αNF vs DMSO)
		mAHR	6.82789	5.90546	7.47977	9.43316	8.07973	10.1987	0.0175
		mAHR-dPB	10.1489	9.60177	11.3358	11.0919	9.99303	11.4871	0.7642
															p-value (ligand treated vs DMSO)
	Sfigure 2c		DMSO			0.1 µM αNF			0.5 µMαNF			10 µM αNF			0.1 µM αNF	0.5 µMαNF	10 µM αNF
		dAHR	2.16348	2.58645	2.82211	2.76044	2.71196	2.73997	2.81529	2.74004	2.68731	3.10338	3.17312	3.21709	>0.9999	>0.9999	0.2082
		mAHR-dPB	11.5031	11.5186	12.4258	11.2762	11.4392	11.1955	11.3733	11.3943	11.0353	11.4599	12.7854	12.4255	0.5014	0.3946	0.9668

## Sheet: Supplementary Figure 3b
Supplementary Figure 3b
				WT			M342A		p-value (M342A vs WT)
		DMSO	6.28405	7.94487	6.00378	5.48283	5.96577	5.22557	0.139028
		aNF	9.92348	12.1351	9.00431	8.81667	10.2273	8.525	0.336567
		bNF	11.7636	12.3637	12.5725	14.1261	14.2479	12.1872	0.144166
		CH-223191	4.59006	4.9998	3.65392	3.62582	4.61695	3.43302	0.38905
